# Supplementary material for: Case report of a double-wave re-entry atrial flutter in a patient with atrial cardiomyopathy
Source: Eur Heart J Case Rep. 2024 May 29;8(6):ytae272. doi: 10.1093/ehjcr/ytae272 (PMC11165273; doi:10.1093/ehjcr/ytae272)
Supplement: ytae272_Supplementary_Data [file ytae272_supplementary_data.zip]

Archive with 6 entries (6 files):
- Supplementary figure 1.jpg
- Supplementary figure 2.jpg
- Supplementary figure 3.jpg
- Video 1.mp4
- Video 2.mov
- Video 3.mp4
